# Supplementary material for: REEV: review, evaluate and explain variants
Source: Nucleic Acids Res. 2024 May 20;52(W1):W148–58. doi: 10.1093/nar/gkae366 (PMC11223839; doi:10.1093/nar/gkae366)
Supplement: gkae366_Supplemental_Files [file gkae366_supplemental_files.zip]

Archive with 6 entries (6 files):
- REEV_Manual.pdf
- Supplementary-Information.docx
- SupplFig1.png
- SupplFig2.png
- SupplFig3.png
- SupplTab1.xlsx
