# Supplementary material for: REEV: review, evaluate and explain variants
Source: Nucleic Acids Res. 2024 May 20;52(W1):W148–58. doi: 10.1093/nar/gkae366 (PMC11223839; doi:10.1093/nar/gkae366)
Supplement: gkae366_Supplemental_Files [file gkae366_supplemental_files.zip › SupplTab1.xlsx]

## Sheet: Sheet1
genomic variant [hg19/GRCh37]	gene	RefSeq transcript	variant effect	variant class	phenotype (hpo terms)	inheritance	comment
chr2:219747090:C:A	WNT10A	NM_025216.3	c.321C>A;p.(Cys107*)	LOF-nonsense	HP:0000677 - Oligodontia	maternal (unaffected)
chr4:111539501:AAG:G	PITX2	NM_000325.6	c.754_755del;p.(Leu252Glufs*5)	LOF-frameshift	HP:0000677 - Oligodontia; HP:0007700 - Ocular anterior segment dysgenesis	paternal (affected)
chr9:35062347:C:T	VCP	NM_007126.3	c.812G>A, p.(G271D)	missense	HP:0000238 - Hydrocephalus; HP:0000486 - Strabismus; HP:0001263 - Global developmental delay; HP:0001643 - Patent ductus arteriosus; HP:0001655 - Patent foramen ovale; HP:0002373 - Febrile seizure	de novo
chr7:42012159:T:G	GLI3	NM_000168.6	c.1880A>C, p.(His627Pro)	missense	HP:0001177 - Preaxial hand polydactyly; HP:0000256 - Macrocephaly; HP:0001841 - Preaxial foot polydactyly; HP:0001830 - Postaxial foot polydactyly; HP:0006101 - Finger syndactyly; HP:0001770 - Toe syndactyly	unknown
chr6:24302274:T:C	DCDC2	NM_016356.4	c.349-2A>G, p.?	splice site	HP:0000083 - Renal insufficiency; HP:0000107 - Renal cyst; HP:0000822 - Hypertension; HP:0000867 - Secondary hyperparathyroidism; HP:0001399 - Hepatic failure; HP:0002613 - Biliary cirrhosis; HP:0001513 - Obesity; HP:0001891 - Iron deficiency anemia; and HP:0100512 - Vitamin D deficiency	paternal (unaffected)
chr3:46940358:C:A	PTH1R	NM_000316.3	c.834+11C>A;p.?	splice site	HP:0000677 - Oligodontia	unknown
DEL:chr15:49720419:49722535	FGF7			deletion	HP:0000677 - Oligodontia	paternal (unaffected)
DEL:chr14:37131998:37133815	PAX9			deletion	HP:0000677 - Oligodontia	de novo
DUP:chr2:219915001:219974000	IHH			duplication	HP:0001159 - Syndactyly	maternal (affected)
DUP:chrX:132973928:151106123	GPC3			duplication	HP:0000256 - Macrocephaly; HP:0000278 - Retrognathia; HP:0000768 - Pectus carinatum; HP:0001252 - Hypotonia	maternal (unaffected)	male index
